# Supplementary material for: Investigating Rheological Behavior of Chlorella vulgaris Starch: Implications for 3D Printable Bioplastic Material
Source: Polymers (Basel). 2026 Jun 10;18(12):1452. doi: 10.3390/polym18121452 (PMC13306264; doi:10.3390/polym18121452)
Supplement: Supplementary file 1 [file polymers-18-01452-s001.zip]

Archive with 7 entries (7 files):
- Bingham.png
- Casson.png
- Flow curve  T2.xlsx
- Flow curve T1.xlsx
- Flowcurve T3.xlsx
- Herschel Bulkley.png
- Power Law.png
