# Supplementary material for: Investigating Rheological Behavior of Chlorella vulgaris Starch: Implications for 3D Printable Bioplastic Material
Source: Polymers (Basel). 2026 Jun 10;18(12):1452. doi: 10.3390/polym18121452 (PMC13306264; doi:10.3390/polym18121452)
Supplement: Supplementary file 1 [file polymers-18-01452-s001.zip › Flow curve T2.xlsx]

## Sheet: Ark1
										Assessing Rheological Behavior of Chlorella Vulgaris Starch: Implications for 3D Printable Bioplastic Applications
										Additive Manufacturing
										Kokeb Hurruma Jiru1,2* email:kokeb.hurruma@ju.edu.et Hirpa Gelgele Lemu2 email:hirpa.g.lemu@uis.no Eyosias Hailu Tamerat3 email:eyosias722@gmail.com Mesay Alemu Tolcha1,2* email:mesay.alemu@ju.edu.et
										1Faculty of Mechanical Engineering, Jimma Institute of Technology, Jimma University, Jimma, Ethiopia.
										2Department of Mechanical and Structural Engineering, University of Stavanger, Stavanger, 4036, Norway.
										3Bio and Emerging Technology Institute (BETin), Addis Ababa, Ethiopia
Project:	Flow Curve | PC-PC, 12-11-2025 | 2
Test:	starch flow
Result:	Flow curve 2
Interval and data points:	1	30
Interval data:	Point No.	Shear Rate	Shear Stress	Viscosity	Torque	Status
		[1/s]	[Pa]	[mPa·s]	[mN·m]
	1	0.01	321.67	32173000	1.4257	Dy_fast
	2	0.0149	317.32	21297000	1.411	Dy_fast
	3	0.0221	308.14	13943000	1.3703	Dy_fast
	4	0.0329	305.27	9277500	1.3512	Dy_fast
	5	0.049	295.44	6038700	1.3315	Dy_fast
	6	0.0728	292.62	4019500	1.3159	Dy_fast
	7	0.108	301.76	2794000	1.3317	Dy_fast
	8	0.161	302.43	1878400	1.3468	Dy_fast
	9	0.24	305.97	1257480	1.3774	Dy_fast
	10	0.356	301.92	848070	1.3721	Dy_fast
	11	0.53	311.45	587640	1.4063	Dy_fast
	12	0.788	327.69	415850	1.4535	Dy_fast
	13	1.17	322.01	275210	1.4337	Dy_fast
	14	1.74	331.09	190280	1.5073	Dy_fast
	15	2.59	357.22	137920	1.6064	Dy_fast
	16	3.86	392.71	99730	1.7654	Dy_fast
	17	5.74	458.1	79808	2.0345	Dy_fast
	18	8.53	538.99	63188	2.4181	Dy_fast
	19	12.7	643.64	50680	2.9147	Dy_fast
	20	18.9	768.29	40651	3.4861	Dy_fast
	21	28.1	884.66	31483	4.0289	Dy_fast
	22	41.8	963.29	23045	4.3912	Dy_fast
	23	62.1	825.83	13298	3.7527	Dy_fast
	24	92.4	251.03	2716.8	1.114	Dy_fast
	25	137	172.52	1259.2	0.73658	Dy_fast
	26	204	131.47	644.4	0.57634	Dy_fast
	27	304	129.79	426.9	0.58163	Dy_fast
	28	452	125.26	277.12	0.55094	Dy_fast
	29	672	18.65	27.75	0.05297	Dy_fast
	30	1000	10.481	10.481	0.0028592	Dy_fast
