# Supplementary material for: Investigating Rheological Behavior of Chlorella vulgaris Starch: Implications for 3D Printable Bioplastic Material
Source: Polymers (Basel). 2026 Jun 10;18(12):1452. doi: 10.3390/polym18121452 (PMC13306264; doi:10.3390/polym18121452)
Supplement: Supplementary file 1 [file polymers-18-01452-s001.zip › Flow curve T1.xlsx]

## Sheet: starch flow (2)
										Assessing Rheological Behavior of Chlorella Vulgaris Starch: Implications for 3D Printable Bioplastic Applications
										Additive Manufacturing
										Kokeb Hurruma Jiru1,2* email:kokeb.hurruma@ju.edu.et Hirpa Gelgele Lemu2 email:hirpa.g.lemu@uis.no Eyosias Hailu Tamerat3 email:eyosias722@gmail.com Mesay Alemu Tolcha1,2* email:mesay.alemu@ju.edu.et
										1Faculty of Mechanical Engineering, Jimma Institute of Technology, Jimma University, Jimma, Ethiopia.
										2Department of Mechanical and Structural Engineering, University of Stavanger, Stavanger, 4036, Norway.
										3Bio and Emerging Technology Institute (BETin), Addis Ababa, Ethiopia
Project:	Flow Curve | PC-PC, 12-11-2025 | 1
Test:	starch flow
Result:	Flow curve 1
Interval and data points:	1	30
Interval data:	Point No.	Shear Rate	Shear Stress	Viscosity	Torque	Status
		[1/s]	[Pa]	[mPa·s]	[mN·m]
	1	0.01	310.31	30945000	1.4234	Dy_fast
	2	0.0149	305.85	20541000	1.403	Dy_fast
	3	0.0221	298.65	13493000	1.3699	Dy_fast
	4	0.0329	294.2	8937700	1.3495	Dy_fast
	5	0.049	288.94	5901300	1.3254	Dy_fast
	6	0.0728	286.7	3937900	1.3151	Dy_fast
	7	0.108	290.12	2679400	1.3308	Dy_fast
	8	0.161	293.46	1822400	1.3461	Dy_fast
	9	0.24	300.15	1253100	1.3769	Dy_fast
	10	0.356	298.97	839190	1.3714	Dy_fast
	11	0.53	306.45	578360	1.4058	Dy_fast
	12	0.788	316.67	401830	1.4526	Dy_fast
	13	1.17	312.33	266460	1.4327	Dy_fast
	14	1.74	328.41	188380	1.5065	Dy_fast
	15	2.59	349.93	134950	1.6052	Dy_fast
	16	3.86	384.7	99749	1.7647	Dy_fast
	17	5.74	443.4	77299	2.0339	Dy_fast
	18	8.53	527.01	61772	2.4175	Dy_fast
	19	12.7	635.07	50047	2.9132	Dy_fast
	20	18.9	759.89	40262	3.4857	Dy_fast
	21	28.1	878	31278	4.0275	Dy_fast
	22	41.8	956.93	22919	4.3896	Dy_fast
	23	62.1	817.83	13171	3.7515	Dy_fast
	24	92.4	240.89	2607.6	1.105	Dy_fast
	25	137	160.54	1168.5	0.73642	Dy_fast
	26	204	125.63	614.81	0.57627	Dy_fast
	27	304	126.79	417.17	0.58159	Dy_fast
	28	452	120.1	265.69	0.55092	Dy_fast
	29	672	11.513	17.123	0.05281	Dy_fast
	30	1000	0.6232	0.62321	0.0028587	Dy_fast
