# Supplementary material for: Investigating Rheological Behavior of Chlorella vulgaris Starch: Implications for 3D Printable Bioplastic Material
Source: Polymers (Basel). 2026 Jun 10;18(12):1452. doi: 10.3390/polym18121452 (PMC13306264; doi:10.3390/polym18121452)
Supplement: Supplementary file 1 [file polymers-18-01452-s001.zip › Flowcurve T3.xlsx]

## Sheet: starch flow curve
										Assessing Rheological Behavior of Chlorella Vulgaris Starch: Implications for 3D Printable Bioplastic Applications
										Additive Manufacturing
										Kokeb Hurruma Jiru1,2* email:kokeb.hurruma@ju.edu.et Hirpa Gelgele Lemu2 email:hirpa.g.lemu@uis.no Eyosias Hailu Tamerat3 email:eyosias722@gmail.com Mesay Alemu Tolcha1,2* email:mesay.alemu@ju.edu.et
										1Faculty of Mechanical Engineering, Jimma Institute of Technology, Jimma University, Jimma, Ethiopia.
										2Department of Mechanical and Structural Engineering, University of Stavanger, Stavanger, 4036, Norway.
										3Bio and Emerging Technology Institute (BETin), Addis Ababa, Ethiopia
Project:	Flow Curve | PC-PC, 12-11-2025 | 3
Test:	starch flow curve
Result:	Flow curve 3
Interval and data points:	1	30
Interval data:	Point No.	Shear Rate	Shear Stress	Viscosity	Torque	Status						3	2	1
		[1/s]	[Pa]	[mPa·s]	[mN·m]							292.94	321.67	310.31	308.30
	1	0.01	292.94	25231000	1.1603	Dy_fast						286.69	317.32	305.85	303.28
	2	0.0149	286.69	16569000	1.1316	Dy_fast						279.00	308.14	298.65	295.26
	3	0.0221	279	10797000	1.0963	Dy_fast						264.40	305.27	294.20	287.96
	4	0.0329	264.4	7120400	1.0752	Dy_fast						252.22	295.44	288.94	278.86
	5	0.049	252.22	4743800	1.0652	Dy_fast						255.75	292.62	286.70	278.35
	6	0.0728	255.75	3238600	1.0814	Dy_fast						269.12	301.76	290.12	287.00
	7	0.108	269.12	2208400	1.0969	Dy_fast						271.00	302.43	293.46	288.96
	8	0.161	271	1521400	1.1239	Dy_fast						273.71	305.97	300.15	293.27
	9	0.24	273.71	1059300	1.1638	Dy_fast						269.97	301.92	298.97	290.28
	10	0.356	269.97	744030	1.2159	Dy_fast						281.18	311.45	306.45	299.69
	11	0.53	281.18	530650	1.2898	Dy_fast						307.07	327.69	316.67	317.14
	12	0.788	307.07	376950	1.3627	Dy_fast						302.53	322.01	312.33	312.29
	13	1.17	302.53	262370	1.4107	Dy_fast						329.92	331.09	328.41	329.80
	14	1.74	329.92	189250	1.5134	Dy_fast						337.27	357.22	349.93	348.14
	15	2.59	337.27	137790	1.6388	Dy_fast						384.60	392.71	384.70	387.33
	16	3.86	384.6	99470	1.8376	Dy_fast						456.98	458.10	443.40	452.82
	17	5.74	456.98	79666	2.0962	Dy_fast						528.18	538.99	527.01	531.39
	18	8.53	528.18	64252	2.5146	Dy_fast						632.25	643.64	635.07	636.98
	19	12.7	632.25	52977	3.0837	Dy_fast						748.28	768.29	759.89	758.82
	20	18.9	748.28	42825	3.7077	Dy_fast						868.06	884.66	878.00	876.90
	21	28.1	868.06	33060	4.2572	Dy_fast						936.16	963.29	956.93	952.12
	22	41.8	936.16	23619	4.5237	Dy_fast
	23	62.1	810.35	15142	4.3136	Dy_fast
	24	92.4	247.28	2472.8	3.8866	Dy_fast
	25	137	154.36	1199.8	3.2769	Dy_fast
	26	204	127.37	627.85	0.81362	Dy_fast
	27	304	118.62	409.41	0.49828	Dy_fast
	28	452	113.629	247.49	0.26435	Dy_fast
	29	672	12.075	15.371	0.087498	Dy_fast
	30	1000	5.482	3.483	0.098543	Dy_fast
